# Supplementary material for: A functional reference map of the RNF8 interactome in cancer
Source: Biol Direct. 2022 Jul 13;17:17. doi: 10.1186/s13062-022-00331-z (PMC9277853; doi:10.1186/s13062-022-00331-z)
Supplement: Supplementary file 12 — Additional file 12. Supplementary information_2: All targets identified by databases and LC-MS. [file 13062_2022_331_MOESM12_ESM.csv]

Genemania	InBio_Discover	BioGRID	HitPredict	STRING	LC_MS
UBE2E1	YEATS4	UBE2N	MDC1	BARD1	KRT1
ACD	H2AX	MDC1	CLK2	UBE2V2	MAP1B
H2AFX	H2AC7	HERC2	CLK3	UBE2N	RNF8
XRCC5	RIF1	RL2	NBN	UIMC1	KRT2
UIMC1	ATM	SUMO2	UBE2N	RNF168	KRT10
RBM26	H2BS1	UBE2D3	CHK2	BRCA1	KRT9
RAD50	PAXIP1	UBE2E2	MK01	MDC1	HIST1H1C
SMC3	SUMO2	WRAP53	DYN2	H2AFX	ALB
NBN	HERC2	BLM	WASL	TP53BP1	KRT5
ATM	PPP5C	CHD4	HERC2		YBX1
UBE2E3	TPR	H2AFX	MD1L1		KRT16
MDC1	UBE2V1	H3F3B	UB2D3		KRT14
SMC1A	ORC2	NBN	RFOX2		KRT6A
DCLRE1C	KDM4B	PCNA	VRK1		DCD
EXOSC2	SEPTIN3	PNMA2	UBC		HNRNPU
TP53BP1	H2BC1	RPSA	UB2E2		LYZ
CHEK2	BRCA1	RXRA	UB2D2		HRNR
FAM175A	ANKS1A	SUMO3	PNMA2		MDN1
JMJD1C	H2AC11	TMEM79	TCAB1		RPL29
UBE2E2	MRE11	TRIM29	CEP44		EWSR1
	BRCC3	UBC	Septin3		FUS
	H2AC1	WASL	CHD4		CSTA
	WRAP53	CEP44	HOMEZ		DSC1
	CEP170	CHEK2	PCNA		HSPA8
	POLD4	HIST2H2AC	BLM		DSP
	H2BC12	HOMEZ	IKKB		KRT80
	H2BC11	JMJD1C	IKKA		SPTAN1
	H4-16	MAD1L1	DYRK2		SPTBN1
	H2BC10	MAGED1	FSD2		SF3B3
	KTN1	NONO	EPN2		HIST1H4A
	H2BC5	RBFOX2	PSB1		HSPA1A
	TMEM79	Septin3	KR108		MAP4
	H2AC18	TP53BP1	TNIP1		CLTC
	CHFR	UBE2D1	KIF24		KRT77
	BARD1	UBE2E1	CEP85		GAPDH
	ACD	UBE2E3	GASP2		LDHA
	TP53BP1	ALS2CR11	ZBT10		EIF5B
	H3-4	AMOTL2	ZN496		HSPA5
	SUMO1	BARD1	KRA98		SERBP1
	NBN	BCL10	KRA92		ANXA2
	ABRAXAS1	CALCOCO1	PICK1		PBRM1
	BCL10	CCDC14	CACO1		HSPA9
	UBE2S	CCDC50	AMOL2		ATP5B
	NEURL4	CCDC85B	H2AX		NCL
	H2AC20	CEP85	UB2D1		UBC
	H2BC21	CHUK	H2A2C		DDB1
	TPP1	CLK2	PCY1A		KRT6B
	CHEK2	CLK3	TDIF2		RBM25
	MDC1	DNM2	CCD50		PARP1
	H2BC15	DNTTIP2	FAM9B		KRT17
	H2AC21	DYRK2	ZN346		HSPA4
	NSD2	EPN2	H33		JUP
	H2BC13	EPN3	JHD2C		SF3B1
	RAD50	EXOSC2	SUMO2		DSG1
	ERCC1	FAM9B	SUMO3		FLG2
	USP16	FOXM1	TRI29		CAPRIN1
	ERCC4	FSD2	MAGD1		KPRP
	BABAM1	GPRASP2	STX11		ABCF1
	H2BU1	HIST1H2BB	LMO4		S100A8
	DCLRE1C	HIST2H2BE	RXRA		LCN1
	VRK1	IKBKB	MDM2		KRT78
	H2AW	KDM4A	UBE2W		RPS3
	TWIST1	KIF24	RSSA		PKP1
	KDM4A	KRTAP10-1	UB2E1		EEF1A1
	XRCC6	KRTAP10-8	UB2E3		TGM1
	FOXM1	KRTAP9-2	CC85B		SBSN
	H2BC3	KRTAP9-8	XRCC5		NFXL1
	H2BC17	LMO4	NONO		ACTB
	UIMC1	MAPK1	V9HW80		SERPINB12
	KAT5	MDM2	KDM4A		PRDX2
	XRCC5	MGMT	H2B1B		THOC1
	JMJD1C	MRE11A	UB2V2		VPS35
	SUMO3	MYC	H2B2E		AHSG
	UBE2N	NSP13	RYBP		MARCKS
	TPGS1	NSP13AB	ERCC1		NPM1
	H2AC6	NSP7	TPR		EIF3I
	H2BC9	PCYT1A	XPF		RFC4
	RNF168	PGRMC2	RUVB2		EEF1D
	H2AC4	PICK1	COAC		DAP3
	UBE2V2	PIWIL1	EXOS2		STRAP
	H2BC14	POLD4	TERA		ALDOA
	BABAM2	PRKDC	KR101		HNRNPD
	BLM	PSMB1	EPN3		TIMM50
	SEPTIN8	RAD50	DPOD4		PCBP2
	RNF126	RNF126	PRP19		PCBP1
	PIAS4	RYBP	MYC		NACA
		SCN3B	TNR1A		HNRNPK
		Septin7	PRKDC		LANCL1
		Septin8	FOXM1		AZGP1
		SH3GL3	TWST1		BUB3
		STX11	Septin7		RPLP0
		TNF	UBE2S		RFC3
		TNFRSF1A	RAD50		EIF2S1
		TNIP1	PIWL1		DNAJB11
		TOMM20L	BARD1		G3BP1
		TRIM25	RN126		ARG1
		TWIST1	UBP16		RPL7
		UBE2D2	I6L9I8		QPCTL
		UBE2S	KANK2		EBNA1BP2
		UBE2V2	Q8IVP1		RPS3A
		UBE2W	DDT4L		PCNA
		USP16	WASC3		PRPS1
		VCP	YETS4		PPP1CB
		VRK1	BCL10		HBA1
		XRCC5	MGMT		CAPZA1
		YEATS4	MRE11		WDR5
		ZBTB10	ORC2		LDHB
		ZNF346	SH3G3		WDR82
		ZNF496	Septin8		FBL
			TMM79		PYCR2
			PGRC2		CDK1
			CCD14		DNAJC9
			C2CD6		THOC6
			TO20L		ENO1
			SCN3B		TUBA1A
			F118B		ATP5C1
			TNFA		YWHAE
					EEF1B2
					PBDC1
					AIMP1
					YWHAQ
					LRRC59
					MDH2
					POLDIP2
					FRG1
					RPSA
					HBB
					GNB2L1
					DIMT1
					GNB1
					SLC25A3
					CLTA
					EIF3L
					SSR1
					SERPINB3
					RPL19
					TUBB
					RPS4X
					EIF4A2
					CTRL
					GTF2H3
					RPS9
					EEF1G
					RBBP4
					IGJ
					RFC5
					LTF
					PKM
					HSP90AA1
					PRDX1
					TUBA1B
					P4HB
					EEF2
					YWHAZ
					HSP90B1
					AP2B1
					ANXA1
					CASP12
					LRPPRC
					SFPQ
					IGKV2D
					AP2A1
					LMNA
					CALML5
					CALML3
					FLG
					HSPB1
					PABPC1
					SFN
					ATP5A1
					CTSD
					FABP5
					GGCT
					S100A9
					CKAP4
					ANXA4
					TPI1
					CASP14
					PSMA6
					CTSB
					LGALS7
					TPM1
					PSMA7
					PHB
					TGM3
					ANXA5
					A2ML1
					PHB2
					LCN2
					CAT
					PSMB1
					PSMA5
					ACTN1
					IGHG1
					VDAC1
					MTDH
					S100A7
					GSTP1
					RPL22
					TXN
					H3F3B
					ASAH1
					NDUFS3
					CPA4
					APOD
					HADHB
					PSMB4
					EIF6
					TUBB4B
					EIF2S3
					TRIM21
					ACTL6A
					KRT3
					DDX47
					EIF2S2
					OLA1
					RUVBL2
					CCT5
					DDOST
