# Supplementary material for: A functional reference map of the RNF8 interactome in cancer
Source: Biol Direct. 2022 Jul 13;17:17. doi: 10.1186/s13062-022-00331-z (PMC9277853; doi:10.1186/s13062-022-00331-z)
Supplement: Supplementary file 14 — Additional file 14. Supplementary information_4: All original gel images. [file 13062_2022_331_MOESM14_ESM.zip]

Archive with 8 entries (7 files):
- TO CHECK/
- TO CHECK/2015-07-15_0001.tif
- TO CHECK/2015-07-15_0002.tif
- TO CHECK/2015-07-15_0004.tif
- TO CHECK/4.tif
- TO CHECK/5.tif
- TO CHECK/IMG_20150419_152041.jpg
- TO CHECK/ubyb1.tif
